# Supplementary material for: Non-coding RNA may be associated with cytoplasmic male sterility in Silene vulgaris
Source: J Exp Bot. 2017 Mar 29;68(7):1599–612. doi: 10.1093/jxb/erx057 (PMC5444436; doi:10.1093/jxb/erx057)
Supplement: supplementary_dataset_S1 [file erx057_suppl_supplementary_dataset_S1.xlsx]

## Sheet: DataSet 1A Coverage Genes
Feature	TPMH ± SD		TPMF ± SD		H:F	*TPMH ± SD	*TPMF ± SD	*H:*F	H:*H	F:*F
atp1	49796 ± 10085		60260 ± 6327		0.83	1391 ± 91	1402 ± 256	0.99	36	43
atp4	22686 ± 3898		24756 ± 1341		0.92	354 ± 92	312 ± 27	1.13	64	79
atp6	19021 ± 1444		20895 ± 4053		0.91	222 ± 43	189 ± 13	1.17	86	111
atp8	34160 ± 9920		27421 ± 4324		1.25	186 ± 33	143 ± 25	1.3	184	192
atp9	14868 ± 1974		12924 ± 4418		1.15	77 ± 16	54 ± 8	1.43	193	239
ccmB	2932 ± 663		3162 ± 689		0.93	936 ± 220	958 ± 138	0.98	3.1	3.3
ccmC	9275 ± 542		8714 ± 587		1.06	1071 ± 188	723 ± 159	1.48	8.7	12
ccmFc Exon 1	4545 ± 1138		6335 ± 2599		0.72	124 ± 27	108 ± 38	1.15	37	59
ccmFc Exon 2	4842 ± 1320		5651 ± 2497		0.86	254 ± 99	206 ± 17	1.23	19	27
ccmFc_intron	496 ± 133		595 ± 125		0.83	52 ± 19	38 ± 9	1.36	10	16
ccmFn	5528 ± 1606		2316 ± 435		2.39	156 ± 47	147 ± 22	1.06	35	16
cob	31229 ± 6539		21803 ± 3875		1.43	551 ± 102	354 ± 6	1.56	57	62
cox1	14777 ± 1140		14252 ± 1240		1.04	805 ± 76	572 ± 7	1.41	18	25
cox2	23622 ± 4331		19932 ± 2363		1.19	476 ± 48	344 ± 67	1.38	50	58
cox3	40689 ± 2386		39986 ± 4672		1.02	460 ± 54	336 ± 13	1.37	88	119
matR	2887 ± 624		4153 ± 1608		0.7	137 ± 14	122 ± 29	1.13	21	34
mttB alla	5905 ± 2176		6310 ± 2077		0.94	416 ± 60	289 ± 60	1.44	14	22
nad1 Exon 1	2221 ± 421		2698 ± 268		0.82	91 ± 18	71 ± 15	1.29	24	38
nad1 Exon 2 b	2621 ± 777		2509 ± 303		1.05	251 ± 85	169 ± 28	1.48	10	15
nad1 Exon 3	4313 ± 1511		4503 ± 371		0.96	118 ± 50	91 ± 11	1.29	37	49
nad1 Exon 4 b	4402 ± 1312		4868 ± 1129		0.9	34 ± 10	26 ± 9	1.34	129	187
nad1 Exon 5	12209 ± 1697		8979 ± 527		1.36	638 ± 88	296 ± 210	2.16	19	30
nad1 Intron 2.3	896 ± 270		853 ± 274		1.05	26 ± 6	19 ± 10	1.38	34	45
nad1 Trans1.2ac	4979 ± 272		5815 ± 574		0.86	86 ± 22	80 ± 20	1.08	58	73
nad1 Trans1.2bd	647 ± 351		395 ± 247		1.64	31 ± 6	19 ± 13	1.6	21	21
nad1 Trans3.4ac	2033 ± 737		1604 ± 317		1.27	47 ± 5	35 ± 13	1.35	43	46
nad1 Trans3.4bd	402 ± 198		646 ± 237		0.62	11 ± 5	13 ± 7	0.88	37	50
nad1 Trans4.5aae	3710 ± 1065		5048 ± 1942		0.74	62 ± 15	72 ± 23	0.87	60	70
nad1 Trans4.5abf	1553 ± 288		2007 ± 528		0.77	97 ± 26	97 ± 58	1	16	21
nad1 Trans4.5bd	2260 ± 1099		1127 ± 467		2.01	27 ± 9	17 ± 11	1.61	84	66
nad2 Exon 1	21524 ± 2163		18174 ± 221		1.18	176 ± 33	125 ± 11	1.41	122	145
nad2 Exon 2	15732 ± 1936		11379 ± 2544		1.38	500 ± 24	286 ± 75	1.74	31	40
nad2 Exon 3	7457 ± 1208		6617 ± 1581		1.13	210 ± 25	149 ± 13	1.41	36	44
nad2 Exon 4	4931 ± 245		5194 ± 1113		0.95	100 ± 10	106 ± 23	0.95	49	49
nad2 Exon 5	11164 ± 163		11552 ± 505		0.97	350 ± 35	298 ± 41	1.17	32	39
nad2 Intron 1.2	3852 ± 643		3000 ± 110		1.28	126 ± 6	106 ± 18	1.19	31	28
nad2 Intron 3.4	5737 ± 1276		4211 ± 1729		1.36	223 ± 46	130 ± 57	1.72	26	32
nad2 Intron 4.5	1585 ± 182		1327 ± 601		1.19	146 ± 24	134 ± 22	1.09	11	10
nad2 Trans2.3ac	4319 ± 591		2756 ± 530		1.57	176 ± 4	102 ± 22	1.72	25	27
nad2 Trans2.3bd	2033 ± 420		1702 ± 1263		1.2	16 ± 4	15 ± 5	1.12	127	113
nad3	6479 ± 2928		7396 ± 2241		0.88	271 ± 139	202 ± 60	1.34	24	37
nad4 Exon 1	8075 ± 595		10200 ± 517		0.79	236 ± 53	224 ± 56	1.06	34	46
nad4 Exon 2	14475 ± 2544		19057 ± 2304		0.76	294 ± 89	302 ± 27	0.97	49	63
nad4 Exon 3	45134 ± 7066		57288 ± 5671		0.79	1917 ± 729	2025 ± 279	0.95	24	28
nad4 Intron 1.2	2230 ± 308		2881 ± 715		0.77	69 ± 20	71 ± 20	0.97	32	41
nad4 Intron 2.3	4486 ± 399		4992 ± 2078		0.9	113 ± 21	109 ± 49	1.04	40	46
nad4L	8114 ± 271		9309 ± 3328		0.87	141 ± 13	104 ± 18	1.36	58	90
nad5 Exon 1	3973 ± 728		3831 ± 378		1.04	517 ± 80	431 ± 113	1.2	7.7	8.9
nad5 Exon 2	16678 ± 1048		16464 ± 1957		1.01	246 ± 12	183 ± 25	1.35	68	90
nad5 Exon 3 b	1961 ± 311		1687 ± 299		1.16	201 ± 64	130 ± 5	1.54	10	13
nad5 Exon 4	6882 ± 684		8525 ± 1674		0.81	509 ± 40	364 ± 32	1.4	14	23
nad5 Exon 5	15216 ± 1312		18804 ± 3015		0.81	2220 ± 286	1493 ± 164	1.49	6.9	13
nad5 Intron 1.2	3203 ± 706		3282 ± 378		0.98	73 ± 18	65 ± 19	1.13	44	50
nad5 Intron 4.5	3773 ± 501		3858 ± 521		0.98	139 ± 20	109 ± 32	1.27	27	35
nad5 Trans2.3ac	2612 ± 267		2319 ± 501		1.13	85 ± 4	63 ± 19	1.34	31	37
nad5 Trans2.3bd	6227 ± 1114		4747 ± 1244		1.31	119 ± 28	80 ± 26	1.48	52	59
nad5 Trans3.4ac	3141 ± 410		2506 ± 552		1.25	192 ± 40	142 ± 10	1.35	16	18
nad5 Trans3.4bd	1060 ± 247		1434 ± 187		0.74	16 ± 2	17 ± 5	0.93	66	84
nad6 allg	7608 ± 1079		8949 ± 790		0.9	229 ± 44	161 ± 101	1.42	33	56
nad7 Exon 1	23291 ± 5311		25310 ± 2190		0.92	95 ± 30	83 ± 25	1.15	245	305
nad7 Exon 2b	16695 ± 3042		18497 ± 2134		0.9	531 ± 94	453 ± 89	1.17	31	41
nad7 Exon 3	15642 ± 3249		19599 ± 3733		0.8	446 ± 142	416 ± 63	1.07	35	47
nad7 Exon 4	4731 ± 942		6160 ± 989		0.77	52 ± 18	50 ± 10	1.04	91	123
nad7 Exon 5	12611 ± 2362		15433 ± 2123		0.82	743 ± 196	722 ± 49	1.03	17	21
nad7 Intron 1.2	4159 ± 1495		2379 ± 432		1.75	80 ± 35	43 ± 13	1.87	52	55
nad7 Intron 2.3	5984 ± 1426		6649 ± 1062		0.9	226 ± 41	214 ± 53	1.06	26	31
nad7 Intron 3.4	1387 ± 252		1975 ± 608		0.7	27 ± 4	27 ± 11	1	51	73
nad7 Intron 4.5	1745 ± 128		1621 ± 613		1.08	84 ± 15	76 ± 23	1.1	21	21
nad9	13197 ± 1140		15873 ± 2984		0.83	736 ± 65	565 ± 68	1.3	18	28
rpl5	753 ± 580		1534 ± 1395		0.49	128 ± 35	129 ± 56	0.99	5.9	12
rpo1	1488 ± 704		569 ± 326		2.62	56 ± 16	38 ± 9	1.47	27	15
rps13-a;pseudo	181 ± 13		134 ± 42		1.35	591 ± 288	319 ± 128	1.85	0.3	0.4
rps13-b;pseudo	7880 ± 5334		4771 ± 4353		1.65	45 ± 24	19 ± 18	2.29	175	251
rps14;pseudo	44 ± 13		27 ± 2		1.64	92 ± 41	66 ± 33	1.4	0.5	0.4
rrn18_rRNA	1011 ± 138		1605 ± 1070		0.63	6 ± 1	7 ± 4	0.87	169	229
rrn26_rRNA	10712 ± 2398		19085 ± 13022		0.56	101 ± 16	151 ± 127	0.67	106	126
rrn5_rRNA	1 ± 2		2 ± 2		0.58	29 ± 18	26 ± 16	1.09	0	0.1
trnETTC_tRNA b	20 ± 7		7 ± 7		2.74	102 ± 49	104 ± 11	0.99	0.2	0.1
trnICAT_tRNA b	125 ± 24		128 ± 100		0.98	71 ± 27	35 ± 32	2.02	1.8	3.7
trnI-GAU; cp-like;pseudo	13445 ± 1497		11735 ± 2675		1.15	266 ± 64	169 ± 33	1.57	51	69
trnRACG_tRNA b	297 ± 87		337 ± 134		0.88	7 ± 5	8 ± 2	0.96	42	42
trnVGAC_tRNA b	64 ± 18		55 ± 13		1.17	34 ± 7	25 ± 19	1.33	1.9	2.2
trnWCCA_tRNA b	354 ± 78		247 ± 94		1.43	2207 ± 243	1652 ± 85	1.34	0.2	0.1
trnYGTA_tRNA b	1007 ± 171		781 ± 517		1.29	13 ± 9	14 ± 18	0.93	77	56
SD - standard deviation.	F - female		H - hermaphrodite		*) Variables labeled with asterisk refer to antisense coverage
			TPM - transcripts per million
a) “mttB all” includes coverage from each mttB copy, There is not sufficient information to reliably assign coverage values to the respective copies,
b) Coverage of short RNA molecules may be underestimated, depending on UTR/intron lengths, given our limitations on sequencing short RNA fragments
c) 5’ portion of trans-spliced intron
d) 3’portion of trans-spliced intron
e) Region between nad1 exon 4 and matR
f) 3’ flank of matR
g) “nad6 all” includes coverage from each nad6 copy, There is not sufficient information to reliably assign coverage values to the respective copies,

## Sheet: DataSet 1B Coverage ORFs
CHR	Position (frame)(aa)	TPMH ± SD	TPMF ± SD	H:F	*TPMH ± SD	*TPMF ± SD	*H:*F	H:*H	F:*F
1	19658(d2)(124)	127 ± 30	105 ± 63	1.21	95 ± 18	75 ± 31	1.27	1.34	1.4
1	20026(c1)(114)	109 ± 57	79 ± 53	1.38	73 ± 6	47 ± 25	1.55	1.49	1.68
1	31018(d1)(112)a	6 ± 2	9 ± 7	0.67	1 ± 1	0 ± 0	-	6	-
1	40399(d1)(117)b	932 ± 195	1217 ± 334	0.77	21 ± 6	21 ± 6	1	44.38	57.95
1	46457(c3)(116)	9 ± 4	11 ± 4	0.82	35 ± 13	55 ± 18	0.64	0.26	0.2
1	49273(d1)(377)c	48 ± 12	40 ± 20	1.2	151 ± 10	160 ± 44	0.94	0.32	0.25
1	50396(d2)(354)d	69 ± 14	51 ± 23	1.35	176 ± 60	163 ± 25	1.08	0.39	0.31
1	55723(d1)(104)e	33 ± 10	22 ± 10	1.5	322 ± 56	143 ± 82	2.25	0.1	0.15
1	73077(d3)(104)	172 ± 202	94 ± 106	1.83	57 ± 6	58 ± 5	0.98	3.02	1.62
1	115294(c1)(284)	247 ± 54	229 ± 84	1.08	198 ± 57	150 ± 62	1.32	1.25	1.53
1	116602(c1)(106)	101 ± 14	75 ± 15	1.35	334 ± 338	98 ± 47	3.41	0.3	0.77
1	131136(d3)(111)	110 ± 81	77 ± 85	1.43	43 ± 19	28 ± 23	1.54	2.56	2.75
1	151340(d2)(105)	34 ± 10	77 ± 38	0.44	281 ± 53	244 ± 19	1.15	0.12	0.32
1	175171(d1)(101)f	12366 ± 2388	9144 ± 3874	1.35	676 ± 154	373 ± 171	1.81	18.29	24.51
1	196047(c2)(116)g	8411 ± 1485	6549 ± 1629	1.28	113 ± 32	77 ± 31	1.47	74.43	85.05
1	203653(d1)(105)h	106 ± 31	52 ± 4	2.04	2495 ± 270	2191 ± 188	1.14	0.04	0.02
1	203864(c3)(102)i	2987 ± 267	2618 ± 555	1.14	53 ± 10	37 ± 7	1.43	56.36	70.76
1	217368(c2)(107)	187 ± 88	98 ± 41	1.91	191 ± 36	135 ± 48	1.41	0.98	0.73
1	218005(d1)(149)	38 ± 8	26 ± 25	1.46	32 ± 8	30 ± 17	1.07	1.19	0.87
1	218269(c1)(158)	28 ± 15	27 ± 16	1.04	26 ± 4	17 ± 17	1.53	1.08	1.59
1	262186(d1)(151)	139 ± 29	120 ± 43	1.16	24 ± 15	12 ± 7	2	5.79	10
3	699(d3)(136)	109 ± 36	94 ± 27	1.16	309 ± 82	235 ± 83	1.31	0.35	0.4
3	7623(c1)(133)	235 ± 84	206 ± 20	1.14	15 ± 10	27 ± 19	0.56	15.67	7.63
3	12480(c1)(112)j	5732 ± 392	3701 ± 1370	1.55	114 ± 43	69 ± 17	1.65	50.28	53.64
3	16505(d2)(126)	41 ± 19	56 ± 19	0.73	285 ± 164	172 ± 115	1.66	0.14	0.33
4	9472(c3)(148)k	2830 ± 869	1752 ± 402	1.62	241 ± 71	163 ± 65	1.48	11.74	10.75
5	3258(c3)(106)	25 ± 8	15 ± 5	1.67	464 ± 139	499 ± 134	0.93	0.05	0.03
	SD - standard deviation.	F - female		H - hermaphrodite		*) Variables labeled with asterisk refer to antisense coverage
			TPM - transcripts per million
	a) 99% similar to 1,4300(500), only unique coverage given, indicating that this ORF is less transcribed than copy containing internal stop codon,
	b) 160 bp from 3' terminus of atp8
	c) =1,221973(d3)(377), Part of long, identical repeat, Nonspecific coverage, averaged from both locations, is given,
	d) =1,223096(d1)(354), Part of long, identical repeat, Nonspecific coverage, averaged from both locations, is given,
	e) =1,228423(d3)(104), Part of long, identical repeat, Nonspecific coverage, averaged from both locations, is given,
	f) Inside nad2 intron 3, same strand
	g) Inside nad5 intron 2.3b, same strand
	h) Overlaps nad5 intron 2.3a, opposite strand
	i) Inside nad5 intron 2.3a, same strand
	j) 140 bp from 3' terminus of cox1
	k) Between ccmFn and nad 4 exon1

## Sheet: DataSet 1C Coverage Intergenic
CHR	Position	TPMH ± SD	TPMF ± SD	H:F	*TPMH ± SD	*TPMF ± SD	*H:*F	strandednessH	strandednessF	nearest feature	distance
Transcription islands in intergenic regions distant from the nearest features
1	500(400)a	62 ± 23	42 ± 21	1.47	2218 ± 738	1201 ± 580	1.85	36	29	nad7 exon_5	11915
1	4300(500)b	1240 ± 589	1935 ± 1684	0.64	79 ± 64	43 ± 30	1.85	16	45	nad7 exon_5	8015
1	6000(2900)c	403 ± 176	264 ± 82	1.52	15 ± 3	8 ± 3	1.78	27	33	nad7 exon_5	3915
1	33200(400)c	2 ± 2	3 ± 2	0.77	2 ± 1	3 ± 3	0.74	1	1	1.31018(d1)(112)	1848
1	67400(1600)	3758 ± 2763	2575 ± 617	1.46	193 ± 137	108 ± 26	1.79	19	24	trnICAT tRNA	41
1	71100(300)	1648 ± 483	1215 ± 786	1.36	130 ± 54	92 ± 52	1.41	13	13	1.73077(d3)(104)	1677
1	72500(300)	1481 ± 2247	770 ± 1174	1.92	330 ± 93	311 ± 99	1.06	4.5	2.5	1.73077(d3)(104)	277
1	80000(400)	1259 ± 410	821 ± 490	1.53	874 ± 471	551 ± 107	1.59	1.4	1.5	trnWCCA tRNA	28
1	129700(500)	1956 ± 1800	719 ± 307	2.72	613 ± 253	359 ± 73	1.7	3.2	2	1.131136(d3)(111)	936
1	142200(800)	2754 ± 454	2117 ± 1075	1.3	366 ± 38	390 ± 31	0.94	7.5	5.4	rpo1	4024
1	143500(800)	967 ± 557	1211 ± 924	0.8	713 ± 251	566 ± 273	1.26	1.4	2.1	rpo1	2724
1	151800(400)	207 ± 18	2810 ± 348	0.07	62 ± 13	59 ± 5	1.04	3.3	48	1.151340(d2)(105)	147
1	153200(600) d	102 ± 28	171 ± 153	0.59	2529 ± 731	1317 ± 590	1.92	25	7.7	1.151340(d2)(105)	1547
1	156000(200)	890 ± 358	880 ± 315	1.01	526 ± 182	387 ± 67	1.36	1.7	2.3	chloroplast_homology1	925
1	173500(500)	3867 ± 784	3158 ± 1605	1.22	48 ± 5	51 ± 27	0.94	81	62	trnYGTA tRNA	271
1	179100(500)	692 ± 147	251 ± 82	2.76	1001 ± 88	953 ± 340	1.05	1.4	3.8	nad2	308
1	213200(600)e	646 ± 251	555 ± 904	1.16	796 ± 179	387 ± 191	2.06	1.2	1.4	ccmB	1048
1	238500(400)e	130 ± 36	138 ± 96	0.94	1412 ± 234	783 ± 407	1.8	11	5.7	mttBa	2409
1	266300(300)	52 ± 26	29 ± 23	1.8	3875 ± 1863	3210 ± 2285	1.21	75	111	rps13-b;pseudo	30
1	273300(300)	25 ± 5	20 ± 3	1.24	1747 ± 950	936 ± 174	1.87	70	47	rrn5 rRNA	1992
1	277000(300)	132 ± 35	111 ± 70	1.2	1544 ± 578	1731 ± 1571	0.89	12	16	rrn5 rRNA	5692
2	11600(500)	290 ± 81	175 ± 89	1.66	1784 ± 1013	1255 ± 643	1.42	6.2	7.2	rrn26 rRNA	6764
2	12900(300)	630 ± 55	558 ± 203	1.13	641 ± 318	822 ± 659	0.78	1	1.5	rrn26 rRNA	8064
2	20800(500)	1790 ± 1583	2632 ± 1499	0.68	178 ± 74	185 ± 106	0.96	10	14	rrn26 rRNA	15964
2	23700(200)	2029 ± 264	1292 ± 302	1.57	165 ± 64	384 ± 161	0.43	12	3.4	rrn26 rRNA	18864
2	24800(400)	1106 ± 234	1364 ± 436	0.81	57 ± 45	68 ± 47	0.83	19	20	rrn26 rRNA	19964
3	1500(700)	210 ± 77	161 ± 107	1.3	3717 ± 2148	1045 ± 433	3.56	18	6.5	3.699(d3)(136)	395
3	2900(200)	167 ± 63	78 ± 51	2.15	1382 ± 269	695 ± 328	1.99	8.3	8.9	3.699(d3)(136)	1795
3	18200(900)	1637 ± 596	1594 ± 428	1.03	414 ± 98	243 ± 99	1.7	4	6.6	3.16505(d2)(126)	1319
3	19500(1600)	4527 ± 2970	3863 ± 2495	1.17	418 ± 124	377 ± 188	1.11	11	10	3.16505(d2)(126)	2619
3	22700(700)	905 ± 435	2784 ± 2176	0.33	134 ± 44	154 ± 33	0.87	6.8	18.1	atp9	2642
4	9100(300)	111 ± 6	112 ± 43	0.99	2850 ± 294	3207 ± 425	0.89	26	29	4.9472(c3)(148)	72
5	2600(200)	722 ± 124	668 ± 73	1.08174	182 ± 26	106 ± 59	1.72	4	6.3	trnETTC tRNA	8
	SD - standard deviation.		F - female		H - hermaphrodite		*) variables labeled with asterices refer to the minus strand of the chromosome
			TPM - transcripts per million				Strandedness - the ratio of dominantly covered strand to less covered strand
	a) Contains 195 nt with high similarity to RNA polymerase (~60% fragment), non-unique coverage displayed as uniquely mapped coverage is negligible.
	b) 1.4300 contains sequence with 99% similarity to 1.31018(d1) ORF. An internal stop codon disrupts this copy though uniquely mapped reads suggest it to be more transcribed.
	c) Derived from high similarity repeated sequences, more reads uniquely map to the first copy. Non-unique coverage is ~10x higher but cannot be reliably allocated.
	d) 151nt overlap with repeat, does not discernably affect uniquely mapped coverage.
	e) 267 identical bases, part of a longer repeat. Non-uniquely mapped coverage is approximately 50% higher.
CHR	Position	TPMH ± SD	TPMF ± SD	H:F	*TPMH ± SD	*TPMF ± SD	*H:*F	strandednessH	strandednessF	nearest feature	distance
Transcription islands in intergenic regions close to the nearest feature
1	12600(200)	43 ± 12	24 ± 2	1.78	767 ± 204	783 ± 103	0.98	18	33	nad7 exon_5	15
1	18700(500)	217 ± 76	162 ± 72	1.34	4658 ± 1125	3973 ± 711	1.17	21	25	nad7 exon_1	17
1	22000(400)	1063 ± 129	1996 ± 819	0.53	198 ± 37	111 ± 19	1.79	5.4	18	ccmC	49
1	39500(200)	2426 ± 533	2130 ± 698	1.14	18 ± 10	19 ± 7	0.92	135	112	atp8	32
1	40800(400)	5501 ± 5485	12423 ± 7909	0.44	172 ± 137	213 ± 75	0.81	32	58	cox3	51
1	42100(200)	1750 ± 544	1954 ± 751	0.9	53 ± 33	57 ± 25	0.92	33	34	cox3	53
1	57800(200) f	4020 ± 954	5210 ± 489	0.77	107 ± 62	62 ± 49	1.69	38	84	nad6a	50
1	88700(200)	885 ± 281	1162 ± 208	0.76	126 ± 42	98 ± 36	1.28	7	12	nad3	63
1	102100(500)g	66 ± 25	93 ± 28	0.7	2 ± 1	2 ± 1	0.97	33	47	nad1 trans3.4b	15
1	125600(400)	372 ± 236	306 ± 54	1.22	877 ± 321	1333 ± 826	0.66	2.4	4.4	ccmFc exon_2	43
1	128400(600)	104 ± 17	100 ± 37	1.04	991 ± 463	1553 ± 1130	0.64	10	16	ccmFc exon_1	78
1	132200(200)	1379 ± 282	1796 ± 140	0.77	39 ± 7	29 ± 9	1.36	35	62	nad5 trans3.4b	44
1	134500(200)	2715 ± 463	2697 ± 308	1.01	187 ± 43	130 ± 23	1.44	15	21	nad1 5'UTR	38
1	135800(700)	5065 ± 264	6008 ± 361	0.84	180 ± 31	161 ± 7	1.12	28	37	nad1 trans1.2a	77
1	149800(800)	323 ± 107	254 ± 138	1.27	22306 ± 2917	27028 ± 1578	0.83	69	106	atp1	61
1	161100(1000) h	232 ± 32	179 ± 61	1.29	14891 ± 1860	13625 ± 4020	1.09	64	76	trnI-GAU;cp-like;pseudo	35
1	163200(300) h	53 ± 15	45 ± 13	1.19	18005 ± 5793	19995 ± 9662	0.9	340	444	chloroplast_homology	26
1	174400(300)	2340 ± 223	1761 ± 1294	1.33	84 ± 17	60 ± 42	1.41	28	29	nad2 trans2.3b	28
1	180900(300)	206 ± 79	185 ± 130	1.11	2395 ± 1029	1474 ± 91	1.62	12	8	cob	89
1	182500(600)	390 ± 140	112 ± 73	3.49	3856 ± 994	3220 ± 567	1.2	10	29	cob	10
1	183700(700)	4955 ± 3692	2469 ± 469	2.01	192 ± 88	92 ± 27	2.1	26	27	nad1 trans4.5b	50
1	208000(500)	118 ± 13	63 ± 54	1.88	9756 ± 7608	5860 ± 8578	1.66	83	93	atp6	66
1	214200(600)	1023 ± 164	1118 ± 479	0.91	945 ± 297	1084 ± 315	0.87	1.1	1	ccmB	48
1	215500(200)	557 ± 455	1049 ± 711	0.53	536 ± 137	590 ± 78	0.91	1	1.8	ccmB	33
1	230500(200)f	4020 ± 954	5210 ± 489	0.77	107 ± 62	62 ± 49	1.69	38	84	nad6b	51
1	241100(1600)	6415 ± 856	10059 ± 1228	0.64	161 ± 11	154 ± 32	1.04	40	65	nad9	89
1	243400(1100)	1250 ± 314	552 ± 73	2.27	332 ± 56	564 ± 45	0.59	3.8	1	nad9	34
1	258200(200)g	391 ± 67	425 ± 158	0.92	5 ± 2	6 ± 2	0.82	78	71	nad4L	71
1	259600(1100)	6895 ± 5971	6420 ± 3438	1.07	394 ± 72	319 ± 105	1.24	18	20	atp4	54
3	14600(1000)	489 ± 14	379 ± 45	1.29	6373 ± 1109	4200 ± 1453	1.52	13	11	cox1	65
3	25200(800)	15784 ± 5487	14362 ± 3619	1.1	76 ± 23	63 ± 17	1.2	208	228	atp9	42
4	3000(500)	107 ± 70	107 ± 43	1	1980 ± 1827	3024 ± 2125	0.65	19	28	nad4 exon_3	15
5	1100(600)	4191 ± 1452	3987 ± 1316	1.05	127 ± 37	90 ± 26	1.42	33	44	cox2	5
	SD - standard deviation.	F - female		H - hermaphrodite				*) variables labeled with asterices refer to the minus strand of the chromosome
			TPM - transcripts per million					Strandedness - the ratio of dominantly covered strand to less covered strand
	f) No unique sequence to distinguish coverage from 5’ regions of either nad6 copy, only averaged, non-uniquely mapped coverage is displayed.
	g) These regions contain 100% identity repeats bordered by unique sequences. The first region is presumably associated with nad1 intron 4 and the second region is expected to be the nad4L 5’ UTR. Non-unique coverage is much higher in the first region (65x), the second region is about 3x more covered if including non-uniquely mapped reads.
	h) Derived from long region of 100% identity to chloroplast. Coverage is likely derived from cp-copies of trnI-GAU and trnA-UGC.

## Sheet: DataSet 1D Editing Sites
CHR	Position	Position CDS	H ± SD	F ± SD	NearestFeature	Distance	Effect/notes
1	4430	-	0.08 ± 0.069	0.13 ± 0.227	1.4300(500)	0	island
1	7463	-	0.3 ± 0.162	0.18 ± 0.045	1.6000(2900)	0	island
1	7529	-	0.33 ± 0.295	0.38 ± 0.222	1.6000(2900)	0	island
1	10999	-	0.03 ± 0.012	0.12 ± 0.168	1.12600(200)	1601	intergenic
1	12834	1166	0.92 ± 0.027	0.97 ± 0.043	nad7 Exon 5	0	TCT (S) => TTT (F)
1	12876	1124	0.97 ± 0.008	0.97 ± 0.012	nad7 Exon 5	0	CCA (P) => CTA (L)
1	12897	1103	0.98 ± 0.003	0.97 ± 0.017	nad7 Exon 5	0	TCT (S) => TTT (F)
1	12912	1088	0.93 ± 0.013	0.94 ± 0.039	nad7 Exon 5	0	TCA (S) => TTA (L)
1	12921	1079	0.94 ± 0.02	0.96 ± 0.025	nad7 Exon 5	0	TCT (S) => TTT (F)
1	12943	1057	0.9 ± 0.009	0.92 ± 0.022	nad7 Exon 5	0	CGT (R) => TGT (C)
1	13037	963	0.08 ± 0.015	0.09 ± 0.034	nad7 Exon 5	0	silent TCC (S) => TCT (S)
1	13056	944	0.94 ± 0.007	0.96 ± 0.033	nad7 Exon 5	0	CCT (P) => CTT (L)
1	13074	926	0.09 ± 0.01	0.1 ± 0.009	nad7 Exon 5	0	TCA (S) => TTA (L)
1	14922	769	0.94 ± 0.018	0.96 ± 0.032	nad7 Exon4	0	CGC (R) => TGC (C)
1	15126	-	0.77 ± 0.072	0.89 ± 0.039	nad7 Intron 3.4	0	stabilizing
1	16116	679	0.9 ± 0.027	0.9 ± 0.047	nad7 Exon 3	0	CCA (P) => TCA (S)
1	16217	578	0.94 ± 0.013	0.96 ± 0.023	nad7 Exon 3	0	TCA (S) => TTA (L)
1	16262	533	0.95 ± 0.013	0.96 ± 0.018	nad7 Exon 3	0	TCC (S) => TTC (F)
1	16451	344	0.91 ± 0.021	0.95 ± 0.037	nad7 Exon 3	0	TCA (S) => TTA (L)
1	16479	316	0.94 ± 0.013	0.96 ± 0.031	nad7 Exon 3	0	CGT (R) => TGT (C)
1	16544	251	0.9 ± 0.019	0.93 ± 0.05	nad7 Exon 3	0	TCA (S) => TTA (L)
1	16551	244	0.96 ± 0.011	0.97 ± 0.021	nad7 Exon 3	0	CAT (H) => TAT (Y)
1	16591	-	0.82 ± 0.04	0.92 ± 0.051	nad7 Intron 2.3	0	stabilizing
1	18608	77	0.97 ± 0.01	0.98 ± 0.014	nad7 Exon1	0	TCA (S) => TTA (L)
1	18647	38	0.94 ± 0.004	0.95 ± 0.021	nad7 Exon1	0	TCG (S) => TTG (L)
1	22004	-	0.22 ± 0.082	0.61 ± 0.367	1.22000(400)	0	UTR
1	22518	70	0.87 ± 0.02	0.9 ± 0.067	ccmC CDS	0	CAT (H) => TAT (Y)
1	22599	151	0.94 ± 0.014	0.95 ± 0.035	ccmC CDS	0	CGG (R) => TGG (W)
1	22637	189	0.19 ± 0.064	0.23 ± 0.112	ccmC CDS	0	Silent AAC (N) => AAT (N)
1	22696	248	0.96 ± 0.013	0.98 ± 0.016	ccmC CDS	0	ACA (T) => ATA (I)
1	22714	266	0.93 ± 0.008	0.95 ± 0.035	ccmC CDS	0	TCT (S) => TTT (F)
1	22746	298	0.91 ± 0.006	0.91 ± 0.013	ccmC CDS	0	CGG (R) => TGG (W)
1	22810	362	0.96 ± 0.005	0.97 ± 0.015	ccmC CDS	0	TCA (S) => TTA (L)
1	22861	413	0.97 ± 0.002	0.98 ± 0.01	ccmC CDS	0	CCG (P) => CTG (L)
1	22866	418	0.96 ± 0.002	0.98 ± 0.012	ccmC CDS	0	CCT (P) => TCT (S)
1	22873	425	0.97 ± 0.005	0.98 ± 0.013	ccmC CDS	0	TCA (S) => TTA (L)
1	22878	430	0.94 ± 0.011	0.96 ± 0.025	ccmC CDS	0	CGT (R) => TGT (C)
1	22882	434	0.89 ± 0.011	0.92 ± 0.03	ccmC CDS	0	GCT (A) => GTT (V)
1	22888	440	0.87 ± 0.004	0.89 ± 0.029	ccmC CDS	0	CCG (P) => CTG (L)
1	22892	444	0.03 ± 0.005	0.03 ± 0.01	ccmC CDS	0	Silent ATC(I) => ATT (I)
1	22914	466	0.97 ± 0.002	0.98 ± 0.007	ccmC CDS	0	CCA (P) => TCA (S)
1	22936	488	0.96 ± 0.006	0.98 ± 0.014	ccmC CDS	0	TCG (S) => TTG (L)
1	22983	535	0.92 ± 0.018	0.92 ± 0.04	ccmC CDS	0	CCT (P) => TCT (S)
1	22991	543	0.29 ± 0.067	0.44 ± 0.122	ccmC CDS	0	Silent CTC(L) => CTT (L)
1	23029	581	0.97 ± 0.005	0.98 ± 0.014	ccmC CDS	0	TCA (S) => TTA (L)
1	23033	585	0.4 ± 0.084	0.42 ± 0.162	ccmC CDS	0	Silent ACC (T) => ACT (T)
1	23034	586	0.89 ± 0.023	0.92 ± 0.042	ccmC CDS	0	CGT (R) => TGT (C)
1	23065	617	0.95 ± 0.011	0.96 ± 0.023	ccmC CDS	0	CCT (P) => CTT (L)
1	23071	623	0.95 ± 0.006	0.96 ± 0.022	ccmC CDS	0	CCA (P) => CTA (L)
1	23088	640	0.93 ± 0.008	0.96 ± 0.026	ccmC CDS	0	CCT (P) => TCT (S)
1	39778	47	0.97 ± 0.003	0.97 ± 0.014	atp8 CDS	0	TCA (S) => TTA (L)
1	41133	-	0.5 ± 0.209	0.72 ± 0.253	1.40800(400)	0	UTR
1	41564	314	0.97 ± 0.004	0.98 ± 0.018	cox3 CDS	0	TCT (S) => TTT (F)
1	42131	-	0.21 ± 0.076	0.24 ± 0.074	1.42100(200)	0	island
1	44697	-	0.06 ± 0.03	0.31 ± 0.217	1.46457(c3)(116)	1760	intergenic
1	44765	-	0.05 ± 0.033	0.15 ± 0.161	1.46457(c3)(116)	1692	intergenic
1	45351	-	0.18 ± 0.029	0.18 ± 0.162	1.46457(c3)(116)	1106	intergenic
1	57969	-	0.73 ± 0.058	0.82 ± 0.066	1.57800(200)	0	UTR
1	62420	-	0.95 ± 0.007	0.96 ± 0.021	mttB	213	UTR
1	62679	713	0.95 ± 0.009	0.93 ± 0.017	mttB CDS	0	TCG (S) => TTG (L)
1	62725	667	0.95 ± 0.009	0.96 ± 0.024	mttB CDS	0	CGT (R) => TGT (C)
1	62782	610	0.96 ± 0.006	0.97 ± 0.015	mttB CDS	0	CCG (P) => TCG (S)
1	62887	595	0.94 ± 0.001	0.96 ± 0.013	mttB CDS	0	CCA (P) => TCA (S)
1	62895	587	0.96 ± 0.005	0.97 ± 0.018	mttB CDS	0	TCG (S) => TTG (L)
1	62955	527	0.84 ± 0.018	0.86 ± 0.009	mttB CDS	0	TCG (S) => TTG (L)
1	62985	497	0.91 ± 0.01	0.93 ± 0.03	mttB CDS	0	CCA (P) => CTA (L)
1	63013	379	0.91 ± 0.008	0.93 ± 0.025	mttB CDS	0	CGG (R) => TGG (W)
1	63019	373	0.96 ± 0.009	0.97 ± 0.016	mttB CDS	0	CTT (L) => TTT (F)
1	63035	357	0.93 ± 0.014	0.96 ± 0.029	mttB CDS	0	Silent TTC (F) => TTT (F)
1	63061	331	0.93 ± 0.004	0.95 ± 0.034	mttB CDS	0	CAT (H) => TAT (Y)
1	63130	262	0.64 ± 0.053	0.75 ± 0.095	mttB CDS	0	CAT (H) => TAT (Y)
1	63261	131	0.97 ± 0.007	0.97 ± 0.017	mttB CDS	0	CCA (P) => CTA (L)
1	63280	112	0.74 ± 0.04	0.76 ± 0.069	mttB CDS	0	CCG (P) => TCG (S)
1	63292	100	0.91 ± 0.015	0.93 ± 0.037	mttB CDS	0	CGT (R) => TGT (C)
1	63328	64	0.92 ± 0.008	0.93 ± 0.045	mttB CDS	0	CGG (R) => TGG (W)
1	63367	25	0.95 ± 0.008	0.96 ± 0.027	mttB CDS	0	SILENT CTG (L) => TTG (L)
1	63371	21	0.68 ± 0.053	0.72 ± 0.026	mttB CDS	0	SILENT TTC (F) => TTT (F)
1	64950	-	0.12 ± 0.079	0.45 ± 0.349	mttB	1559	intergenic
1	66457	-	0.47 ± 0.218	0.2 ± 0.184	trnICAT tRNA	830	intergenic
1	67731	-	0.13 ± 0.103	0.15 ± 0.093	1.67400(1600)	0	island
1	67763	-	0.16 ± 0.01	0.24 ± 0.064	1.67400(1600)	0	island
1	78100	-	0.29 ± 0.125	0.11 ± 0.044	trnWCCA tRNA	1800	intergenic
1	78147	-	0.13 ± 0.083	0.13 ± 0.044	trnWCCA tRNA	1753	intergenic
1	80203	-	0.15 ± 0.114	0.25 ± 0.297	1.80000(400)	0	island
1	81864	-	0.13 ± 0.168	0.15 ± 0.178	1.80000(400)	1464	intergenic
1	88769	-	0.14 ± 0.019	0.16 ± 0.061	1.88700(200)	0	UTR
1	89023	61	0.92 ± 0.034	0.95 ± 0.035	nad3 CDS	0	complex, silent if next site edited CCA (P) => TCA (S) or to TTA (L)
1	89024	62	0.93 ± 0.031	0.95 ± 0.034	nad3 CDS	0	CCA (P) => CTA (L)
1	89042	80	0.92 ± 0.023	0.96 ± 0.029	nad3 CDS	0	CCA (P) => CTA (L)
1	89170	208	0.83 ± 0.045	0.85 ± 0.053	nad3 CDS	0	CTT (L) => TTT (F)
1	89177	215	0.93 ± 0.018	0.95 ± 0.025	nad3 CDS	0	CCG (P) => CTG (L)
1	89209	247	0.96 ± 0.008	0.97 ± 0.013	nad3 CDS	0	CCT (P) => TCT (S)
1	89228	266	0.96 ± 0.005	0.97 ± 0.013	nad3 CDS	0	CCG (P) => CTG (L)
1	89311	349	0.98 ± 0.003	0.99 ± 0.004	nad3 CDS	0	CGG (R) => TGG (W)
1	89424	-	0.35 ± 0.031	0.48 ± 0.225	nad3	105	UTR
1	89548	-	0.35 ± 0.156	0.48 ± 0.243	nad3	229	UTR
1	90966	-	0.18 ± 0.172	0.33 ± 0.294	nad3	1647	intergenic
1	98356	-	0.23 ± 0.061	0.32 ± 0.208	nad1 Exon 4	4414	intergenic
1	102762	-	0.84 ± 0.05	0.91 ± 0.069	nad1 trans 3.4b	0	stabilizing
1	102783	674	0.95 ± 0.023	0.95 ± 0.008	nad1 Exon 4	0	TCT (S) => TTT (F)
1	103457	-	0.96 ± 0.008	0.98 ± 0.01	nad1 trans 4.5a	0	unknown
1	103526	26	0.9 ± 0.011	0.9 ± 0.069	matR CDS	0	CCC (P) => CTC (L)
1	103693	193	0.93 ± 0.019	0.95 ± 0.023	matR CDS	0	CCA (P) => TCA (S)
1	103826	326	0.78 ± 0.029	0.88 ± 0.067	matR CDS	0	CCG (P) => CTG (L)
1	103913	413	0.72 ± 0.086	0.85 ± 0.1	matR CDS	0	TCG (S) => TTG (L)
1	105215	1715	0.6 ± 0.113	0.85 ± 0.085	matR CDS	0	CCT (P) => CTT (L)
1	105235	1735	0.82 ± 0.035	0.9 ± 0.054	matR CDS	0	CGC (R) => TGC (C)
1	105249	1749	0.84 ± 0.048	0.92 ± 0.05	matR CDS	0	Silent TAC (Y) => TAT (Y)
1	105341	1841	0.94 ± 0.027	0.96 ± 0.028	matR CDS	0	CCA (P) => CTA (L)
1	106047	-	0.2 ± 0.033	0.26 ± 0.121	nad1 trans 4.5b	494	intergenic
1	110336	-	0.38 ± 0.092	0.57 ± 0.084	nad1 trans 4.5b	4783	intergenic
1	116298	-	0.37 ± 0.119	0.39 ± 0.276	1.115294(c1)(284)	153	intergenic
1	121740	-	0.12 ± 0.062	0.29 ± 0.222	1.125600(400)	3860	intergenic
1	122150	-	0.07 ± 0.095	0.11 ± 0.135	1.125600(400)	3450	intergenic
1	125325	-	0.22 ± 0.222	0.44 ± 0.037	1.125600(400)	275	intergenic
1	125732	-	0.11 ± 0.009	0.23 ± 0.129	1.125600(400)	0	UTR
1	126126	1240	0.85 ± 0.031	0.87 ± 0.068	ccmFc Exon 2	0	CGG (R) => TGG (W)
1	126200	1166	0.92 ± 0.01	0.95 ± 0.036	ccmFc Exon 2	0	TCG (S) => TTG (L)
1	126221	1145	0.96 ± 0.005	0.97 ± 0.027	ccmFc Exon 2	0	CCA (P) => CTA (L)
1	126298	1068	0.07 ± 0.036	0.15 ± 0.128	ccmFc Exon 2	0	Silent TTC (F) => TTT (F)
1	127912	412	0.9 ± 0.029	0.94 ± 0.043	ccmFc Exon 2	0	CGT (R) => TGT (C)
1	127927	397	0.95 ± 0.009	0.97 ± 0.022	ccmFc Exon 1	0	CGT (R) => TGT (C)
1	128009	315	0.12 ± 0.031	0.16 ± 0.085	ccmFc Exon 1	0	Silent TTC (F) => TTT (F)
1	128169	155	0.91 ± 0.032	0.95 ± 0.032	ccmFc Exon 1	0	TCA (S) => TTA (L)
1	128173	151	0.87 ± 0.026	0.91 ± 0.057	ccmFc Exon 1	0	CCT (P) => TCT (S)
1	128201	123	0.27 ± 0.057	0.38 ± 0.225	ccmFc Exon 1	0	complex possibly silent TCC (S) => TCT (S) or to TTT (F)
1	128202	122	0.86 ± 0.039	0.92 ± 0.039	ccmFc Exon 1	0	TCC (S) => TTC (F)
1	128221	103	0.87 ± 0.03	0.88 ± 0.069	ccmFc Exon 1	0	CCC (P) => TCC (S)
1	128274	50	0.85 ± 0.027	0.9 ± 0.066	ccmFc Exon 1	0	CCT (P) => CTT (L)
1	128286	38	0.78 ± 0.035	0.9 ± 0.07	ccmFc Exon 1	0	TCC (S) => TTC (F)
1	128393	-	0.29 ± 0.084	0.58 ± 0.241	1.128400(600)	7	UTR
1	128550	-	0.08 ± 0.106	0.16 ± 0.269	1.128400(600)	0	UTR
1	129235	-	0.02 ± 0.009	0.14 ± 0.128	1.128400(600)	235	intergenic
1	129259	-	0.09 ± 0.06	0.24 ± 0.2	1.128400(600)	259	intergenic
1	132623	1550	0.97 ± 0.004	0.98 ± 0.011	nad 5 Exon 4	0	ACC (T) => ATC (I)
1	132653	1580	0.97 ± 0.011	0.97 ± 0.016	nad 5 Exon 4	0	TCA (S) => TTA (L)
1	132683	1610	0.95 ± 0.015	0.97 ± 0.017	nad 5 Exon 4	0	CCC (P) => CTC (L)
1	133999	1895	0.94 ± 0.018	0.95 ± 0.023	nad5 Exon 5	0	TCA (S) => TTA (L)
1	134062	1958	0.93 ± 0.015	0.91 ± 0.064	nad5 Exon 5	0	TCG (S) => TTG (L)
1	134614	-	0.15 ± 0.059	0.33 ± 0.221	1.134500(200)	0	UTR
1	134859	2	0.63 ± 0.017	0.67 ± 0.147	nad1 Exon1	0	ACG (T) => ATG (M)
1	135024	167	0.94 ± 0.016	0.96 ± 0.023	nad1 Exon1	0	TCA (S) => TTA (L)
1	135072	215	0.96 ± 0.012	0.97 ± 0.014	nad1 Exon1	0	TCC (S) => TTC (F)
1	135122	265	0.95 ± 0.007	0.98 ± 0.012	nad1 Exon1	0	CGG (R) => TGG (W)
1	135164	307	0.82 ± 0.047	0.86 ± 0.062	nad1 Exon1	0	complex, silent if next site edited CCG (P) => TCG (S) or to TTG (L)
1	135165	308	0.94 ± 0.009	0.95 ± 0.031	nad1 Exon1	0	CCG (P) => CTG (L)
1	139619	-	0.23 ± 0.1	0.18 ± 0.159	1.142200(800)	2581	intergenic
1	143690	-	0.01 ± 0.002	0.09 ± 0.06	1.143500(800)	0	island
1	144014	-	0.07 ± 0.046	0.09 ± 0.049	1.143500(800)	0	island
1	147389	251	0.42 ± 0.083	0.23 ± 0.06	rpo1 CDS	0	CCA (P) => TCA (S)
1	148326	1415	0.98 ± 0.016	0.99 ± 0.003	atp1 CDS	0	CCA (P) => CTA (L)
1	148449	1292	0.97 ± 0.007	0.99 ± 0.008	atp1 CDS	0	CCG (P) => CTG (L)
1	148563	1178	0.98 ± 0.014	0.98 ± 0.01	atp1 CDS	0	CCA (P) => CTA (L)
1	151143	-	0.25 ± 0.087	0.31 ± 0.308	1.151340(d2)(105)	197	intergenic
1	152031	-	0.04 ± 0.021	0.57 ± 0.217	1.151800(400)	0	island
1	173310	-	0.13 ± 0.157	0.36 ± 0.281	1.173500(500)	190	intergenic
1	174746	-	0.51 ± 0.046	0.59 ± 0.044	nad2 trans2.3b	0	stabilizing
1	174924	609	0.12 ± 0.049	0.16 ± 0.098	nad2 exon 3	0	Silent ACC (T) => ACT (T)
1	174992	677	0.92 ± 0.007	0.92 ± 0.055	nad2 exon 3	0	TCC (S) => TTC (F)
1	176213	-	0.22 ± 0.036	0.41 ± 0.254	nad2 intron 3.4	0	unknown
1	176832	788	0.92 ± 0.025	0.94 ± 0.056	nad2 Exon 4	0	TCT (S) => TTT (F)
1	176972	928	0.95 ± 0.012	0.97 ± 0.021	nad2 Exon 4	0	CAT (H) => TAT (Y)
1	177002	958	0.94 ± 0.013	0.98 ± 0.025	nad2 Exon 4	0	CGT (R) => TGT (C)
1	177006	962	0.89 ± 0.024	0.95 ± 0.049	nad2 Exon 4	0	ACT (T) => ATT (I)
1	177072	1028	0.96 ± 0.011	0.97 ± 0.019	nad2 Exon 4	0	TCA (S) => TTA (L)
1	177102	1058	0.79 ± 0.081	0.9 ± 0.066	nad2 Exon 4	0	TCA (S) => TTA (L)
1	177171	1127	0.92 ± 0.016	0.95 ± 0.048	nad2 Exon 4	0	TCG (S) => TTG (L)
1	177256	1212	0.02 ± 0.003	0.02 ± 0.007	nad2 Exon 4	0	Silent TTC (F) => TTT (F)
1	177290	1246	0.95 ± 0.014	0.96 ± 0.022	nad2 Exon 4	0	complex, silent if next site edited CCA (P) => TCA (S) or to TTA (L)
1	177291	1247	0.95 ± 0.016	0.95 ± 0.027	nad2 Exon 4	0	CCA (P) => CTA (L)
1	177450	-	0.45 ± 0.024	0.58 ± 0.163	nad2 Intron 4.5	0	unknown
1	178724	1400	0.86 ± 0.009	0.93 ± 0.04	nad2 Exon 5	0	TCA (S) => TTA (L)
1	178727	1403	0.92 ± 0.007	0.95 ± 0.024	nad2 Exon 5	0	TCC (S) => TTC (F)
1	178732	1408	0.89 ± 0.008	0.92 ± 0.048	nad2 Exon 5	0	complex, silent if next site edited CCA (P) => TCA (S) or to TTA (L)
1	178733	1409	0.86 ± 0.002	0.91 ± 0.045	nad2 Exon 5	0	CCA (P) => CTA (L)
1	178880	-	0.29 ± 0.13	0.49 ± 0.259	nad2 Exon 5	89	UTR
1	181332	1160	0.48 ± 0.021	0.51 ± 0.103	cob CDS	0	ACG (T) => ATG (M)
1	181584	908	0.98 ± 0.002	0.98 ± 0.012	cob CDS	0	CCC (P) => CTC (L)
1	181684	808	0.98 ± 0.003	0.98 ± 0.011	cob CDS	0	CCC (P) => TCC (S)
1	181924	568	0.98 ± 0.005	0.98 ± 0.013	cob CDS	0	CAT (H) => TAT (Y)
1	182078	414	0.84 ± 0.036	0.83 ± 0.095	cob CDS	0	Silent TAC(Y) =>TAT(Y)
1	182134	358	0.98 ± 0.004	0.99 ± 0.007	cob CDS	0	CGG (R) => TGG (W)
1	182167	325	0.99 ± 0.003	0.99 ± 0.003	cob CDS	0	CAT (H) => TAT (Y)
1	182194	298	0.98 ± 0.003	0.98 ± 0.015	cob CDS	0	CAC (H) => TAC (Y)
1	182206	286	0.98 ± 0.001	0.99 ± 0.006	cob CDS	0	CTC (L) => TTC (F)
1	183340	-	0.75 ± 0.072	0.77 ± 0.255	1.182500(600)	240	intergenic
1	184206	-	0.08 ± 0.041	0.14 ± 0.171	1.183700(700)	0	UTR
1	184589	740	0.99 ± 0.002	0.99 ± 0.011	nad1 Exon 5	0	TCT (S) => TTT (F)
1	184592	743	0.98 ± 0.006	0.98 ± 0.018	nad1 Exon 5	0	CCA (P) => CTA (L)
1	184604	755	0.98 ± 0.001	0.98 ± 0.013	nad1 Exon 5	0	CCG (P) => CTG (L)
1	184628	779	0.89 ± 0.01	0.89 ± 0.041	nad1 Exon 5	0	TCC (S) => TTC (F)
1	184747	898	0.92 ± 0.011	0.94 ± 0.015	nad1 Exon 5	0	CGG (R) => TGG (W)
1	184777	928	0.92 ± 0.001	0.89 ± 0.057	nad1 Exon 5	0	CGG (R) => TGG (W)
1	204246	-	0.71 ± 0.083	0.78 ± 0.128	nad5 trans 2.3a	0	unknown
1	204652	1310	0.86 ± 0.005	0.89 ± 0.088	nad5 Exon 2	0	TCA (S) => TTA (L)
1	205127	835	0.96 ± 0.006	0.97 ± 0.017	nad5 Exon 2	0	CCA (P) => TCA (S)
1	205237	725	0.98 ± 0.005	0.98 ± 0.009	nad5 Exon 2	0	TCA (S) => TTA (L)
1	205249	713	0.97 ± 0.008	0.98 ± 0.014	nad5 Exon 2	0	TCG (S) => TTG (L)
1	205333	629	0.89 ± 0.09	0.87 ± 0.088	nad5 Exon 2	0	TCT (S) => TTT (F)
1	205354	608	0.85 ± 0.028	0.82 ± 0.095	nad5 Exon 2	0	GCC (A) => GTC (V)
1	205409	553	0.95 ± 0.004	0.96 ± 0.03	nad5 Exon 2	0	CGT (R) => TGT (C)
1	205414	548	0.92 ± 0.008	0.94 ± 0.046	nad5 Exon 2	0	TCG (S) => TTG (L)
1	205564	398	0.96 ± 0.006	0.97 ± 0.023	nad5 Exon 2	0	TCT (S) => TTT (F)
1	205588	374	0.94 ± 0.008	0.95 ± 0.035	nad5 Exon 2	0	CCA (P) => CTA (L)
1	205604	358	0.97 ± 0.007	0.98 ± 0.013	nad5 Exon 2	0	CTT (L) => TTT (F)
1	205720	242	0.96 ± 0.001	0.98 ± 0.012	nad5 Exon 2	0	CCG (P) => CTG (L)
1	205741	-	0.71 ± 0.136	0.73 ± 0.105	nad5 Intron 1.2	0	stabilizing
1	206675	155	0.81 ± 0.036	0.77 ± 0.061	nad5 exon 1	0	CCG (P) => CTG (L)
1	207086	850	0.98 ± 0.002	0.99 ± 0.009	atp6 CDS	0	CAA (Q) => TAA (X)
1	207097	839	0.96 ± 0.003	0.97 ± 0.016	atp6 CDS	0	ACA (T) => ATA (I)
1	207140	796	0.97 ± 0.003	0.98 ± 0.015	atp6 CDS	0	CAT (H) => TAT (Y)
1	207277	659	0.92 ± 0.003	0.92 ± 0.011	atp6 CDS	0	TCA (S) => TTA (L)
1	207341	595	0.98 ± 0.002	0.99 ± 0.009	atp6 CDS	0	CAT (H) => TAT (Y)
1	207344	592	0.99 ± 0.002	0.99 ± 0.007	atp6 CDS	0	CCT (P) => TCT (S)
1	207403	533	0.99 ± 0.005	0.99 ± 0.004	atp6 CDS	0	TCA (S) => TTA (L)
1	207542	394	0.99 ± 0.006	0.99 ± 0.004	atp6 CDS	0	CGT (R) => TGT (C)
1	207688	248	0.99 ± 0.002	0.99 ± 0.004	atp6 CDS	0	TCA (S) => TTA (L)
1	207725	211	0.85 ± 0.059	0.79 ± 0.076	atp6 CDS	0	Silent CTG (L) => TTG (L)
1	207767	169	0.99 ± 0.002	0.99 ± 0.004	atp6 CDS	0	CCA (P) => TCA (S)
1	210080	-	0.1 ± 0.047	0.15 ± 0.027	1.208000(500)	1580	intergenic
1	214406	-	0.06 ± 0.031	0.27 ± 0.139	1.214200(600)	0	UTR
1	214875	28	0.89 ± 0.019	0.94 ± 0.038	ccmB CDS	0	CAT (H) => TAT (Y)
1	214886	39	0.82 ± 0.028	0.47 ± 0.435	ccmB CDS	0	Silent ATC (I) => ATT (I)
1	214917	70	0.57 ± 0.125	0.8 ± 0.112	ccmB CDS	0	complex CCA (P) => TCA (S) or to TTA (L), silent/redundant if next edited
1	214918	71	0.95 ± 0.013	0.97 ± 0.028	ccmB CDS	0	CCA (P) => CTA (L)
1	214975	128	0.93 ± 0.029	0.96 ± 0.029	ccmB CDS	0	TCA (S) => TTA (L)
1	214995	148	0.94 ± 0.02	0.96 ± 0.029	ccmB CDS	0	complex CCG (P) => TCG (S) or to TTG (L), silent/redundant if next edited
1	214996	149	0.93 ± 0.027	0.96 ± 0.034	ccmB CDS	0	CCG (P) => CTG (L)
1	215001	154	0.93 ± 0.025	0.95 ± 0.036	ccmB CDS	0	CGG (R) => TGG (W)
1	215007	160	0.9 ± 0.02	0.93 ± 0.052	ccmB CDS	0	CCT (P) => TCT (S)
1	215011	164	0.89 ± 0.003	0.94 ± 0.039	ccmB CDS	0	CCG (P) => CTG (L)
1	215019	172	0.92 ± 0.022	0.95 ± 0.037	ccmB CDS	0	CCT (P) => TCT (S)
1	215026	179	0.88 ± 0.024	0.92 ± 0.054	ccmB CDS	0	CCT (P) => CTT (L)
1	215028	181	0.82 ± 0.032	0.88 ± 0.065	ccmB CDS	0	possibly complex with next site silent regardless of editing at this position CCC (P) => TCC (S) or TCT (S)
1	215030	183	0.3 ± 0.061	0.37 ± 0.159	ccmB CDS	0	complex silent CCC (P) => CCT (P) or TCT (S)
1	215133	286	0.73 ± 0.069	0.76 ± 0.104	ccmB CDS	0	CGG (R) => TGG (W)
1	215151	304	0.77 ± 0.076	0.79 ± 0.086	ccmB CDS	0	CGT (R) => TGT (C)
1	215214	367	0.1 ± 0.01	0.29 ± 0.123	ccmB CDS	0	CGG (R) => TGG (W)
1	215314	467	0.92 ± 0.019	0.94 ± 0.036	ccmB CDS	0	TCG (S) => TTG (L)
1	215332	485	0.95 ± 0.013	0.96 ± 0.021	ccmB CDS	0	TCA (S) => TTA (L)
1	215341	494	0.86 ± 0.008	0.87 ± 0.087	ccmB CDS	0	TCA (S) => TTA (L)
1	215350	503	0.63 ± 0.065	0.81 ± 0.139	ccmB CDS	0	TCA (S) => TTA (L)
1	215354	507	0.06 ± 0.033	0.23 ± 0.184	ccmB CDS	0	ACG (T) => ATG (M)
1	215359	512	0.75 ± 0.045	0.91 ± 0.061	ccmB CDS	0	TCT (S) => TTT (F)
1	215361	514	0.96 ± 0.01	0.97 ± 0.019	ccmB CDS	0	CGT (R) => TGT (C)
1	215398	551	0.96 ± 0.004	0.97 ± 0.016	ccmB CDS	0	TCA (S) => TTA (L)
1	215401	554	0.95 ± 0.004	0.97 ± 0.031	ccmB CDS	0	TCG (S) => TTG (L)
1	215416	569	0.83 ± 0.058	0.86 ± 0.081	ccmB CDS	0	TCT (S) => TTT (F)
1	215419	572	0.89 ± 0.027	0.9 ± 0.054	ccmB CDS	0	TCG (S) => TTG (L)
1	215423	576	0.82 ± 0.07	0.83 ± 0.095	ccmB CDS	0	Silent TTC (F) => TTT (F)
1	215443	596	0.9 ± 0.028	0.91 ± 0.046	ccmB CDS	0	TCG (S) => TTG (L)
1	215805	35	0.58 ± 0.206	0.76 ± 0.228	rpl5 CDS	0	TCA (S) => TTA (L)
1	215817	47	0.56 ± 0.209	0.76 ± 0.267	rpl5 CDS	0	CCG (P) => CTG (L)
1	215834	64	0.56 ± 0.192	0.75 ± 0.262	rpl5 CDS	0	CAC (H) => TAC (Y)
1	215939	169	0.7 ± 0.19	0.77 ± 0.296	rpl5 CDS	0	CCG (P) => TCG (S)
1	216102	332	0.47 ± 0.034	0.64 ± 0.155	rpl5 CDS	0	TCG (S) => TTG (L)
1	216288	518	0.57 ± 0.178	0.67 ± 0.297	rpl5 CDS	0	TCG (S) => TTG (L)
1	230670	-	0.78 ± 0.053	0.85 ± 0.066	1.230500(200)	0	UTR
1	230776	26	0.87 ± 0.019	0.91 ± 0.05	nad6 CDS	0	CCA (P) => CTA (L)
1	230838	88	0.52 ± 0.057	0.57 ± 0.129	nad6 CDS	0	CCC (P) => TTC (F)
1	230839	89	0.78 ± 0.062	0.81 ± 0.096	nad6 CDS	0	CCC (P) => TTC (F)
1	230840	90	0.83 ± 0.049	0.85 ± 0.074	nad6 CDS	0	complex CCC (P) => TTT (F) or CCT (P) or CTT (L) or TCT (S), silent if only this position edited or both preceding sites edited
1	230844	94	0.5 ± 0.045	0.57 ± 0.114	nad6 CDS	0	complex CCG (P) => TTG (L) or to TCG (S), silent (redundant) if next site edited
1	230845	95	0.91 ± 0.016	0.92 ± 0.042	nad6 CDS	0	CCG (P) => CTG (L)
1	230853	103	0.79 ± 0.057	0.86 ± 0.09	nad6 CDS	0	CGC (R) => TGC (C)
1	230896	146	0.73 ± 0.082	0.83 ± 0.154	nad6 CDS	0	TCC (S) => TTC (F)
1	230941	191	0.6 ± 0.138	0.78 ± 0.197	nad6 CDS	0	TCA (S) => TTA (L)
1	231082	332	0.29 ± 0.145	0.48 ± 0.306	nad6 CDS	0	CCA (P) => CTA (L)
1	231319	569	0.71 ± 0.049	0.87 ± 0.075	nad6 CDS	0	TCT (S) => TTT (F)
1	239042	-	0.08 ± 0.03	0.31 ± 0.249	1.238500(400)	142	intergenic
1	239630	-	0.13 ± 0.079	0.32 ± 0.22	1.238500(400)	730	intergenic
1	241281	-	0.01 ± 0.004	0.42 ± 0.226	1.241100(1600)	0	island
1	241502	-	0.03 ± 0.03	0.26 ± 0.28	1.241100(1600)	0	island
1	242269	-	0.12 ± 0.024	0.21 ± 0.06	1.241100(1600)	0	island
1	242803	15	0.45 ± 0.175	0.67 ± 0.163	nad9 CDS	0	Silent TTC (F) => TTT (F)
1	242880	92	0.96 ± 0.007	0.97 ± 0.014	nad9 CDS	0	TCT (S) => TTT (F)
1	242901	113	0.89 ± 0.014	0.92 ± 0.047	nad9 CDS	0	CCA (P) => CTA (L)
1	243086	298	0.94 ± 0.007	0.95 ± 0.036	nad9 CDS	0	CCG (P) => TCG (S)
1	243116	328	0.89 ± 0.007	0.88 ± 0.011	nad9 CDS	0	CGG (R) => TGG (W)
1	243156	368	0.95 ± 0.002	0.97 ± 0.025	nad9 CDS	0	TCC (S) => TTC (F)
1	243426	-	0.27 ± 0.08	0.23 ± 0.042	1.243400(1100)	0	UTR
1	243636	-	0.13 ± 0.062	0.28 ± 0.228	1.243400(1100)	0	UTR
1	243861	-	0.33 ± 0.208	0.07 ± 0.062	1.243400(1100)	0	UTR
1	244322	-	0.01 ± 0.005	0.09 ± 0.089	1.243400(1100)	0	island
1	246354	26	0.53 ± 0.016	0.55 ± 0.022	nad2 Exon 1	0	TCC (S) => TTC (F)
1	247114	-	0.24 ± 0.02	0.33 ± 0.101	nad2 Intron 1.2	0	unknown
1	247475	-	0.72 ± 0.125	0.72 ± 0.08	nad2 Intron 1.2	0	stabilizing
1	247738	356	0.97 ± 0.007	0.97 ± 0.013	nad2 Exon 2	0	TCA (S) => TTA (L)
1	247743	361	0.96 ± 0.004	0.97 ± 0.015	nad2 Exon 2	0	CCT (P) => TCT (S)
1	247749	367	0.9 ± 0.016	0.92 ± 0.046	nad2 Exon 2	0	CGC (R) => TGC (C)
1	247776	394	0.96 ± 0.009	0.96 ± 0.026	nad2 Exon 2	0	CAT (H) => TAT (Y)
1	247810	428	0.98 ± 0.006	0.98 ± 0.006	nad2 Exon 2	0	CCT (P) => CTT (L)
1	247879	497	0.98 ± 0.004	0.98 ± 0.007	nad2 Exon 2	0	TCG (S) => TTG (L)
1	247935	-	0.93 ± 0.013	0.88 ± 0.048	nad2 trans2.3a	0	stabilizing
1	249198	-	0.06 ± 0.035	0.22 ± 0.232	nad2 trans2.3a	538	intergenic
1	249215	-	0.08 ± 0.061	0.2 ± 0.131	nad2 trans2.3a	555	intergenic
1	258472	2	0.96 ± 0.015	0.97 ± 0.02	nad4L CDS	0	ACG (T) => ATG (M)
1	258517	47	0.91 ± 0.032	0.94 ± 0.016	nad4L CDS	0	TCA (S) => TTA (L)
1	258525	55	0.93 ± 0.011	0.94 ± 0.028	nad4L CDS	0	CGG (R) => TGG (W)
1	258565	95	0.96 ± 0.003	0.98 ± 0.013	nad4L CDS	0	TCA (S) => TTA (L)
1	258580	110	0.98 ± 0.007	0.98 ± 0.015	nad4L CDS	0	TCA (S) => TTA (L)
1	258601	131	0.98 ± 0.002	0.99 ± 0.014	nad4L CDS	0	TCG (S) => TTG (L)
1	258628	158	0.92 ± 0.027	0.95 ± 0.026	nad4L CDS	0	TCG (S) => TTG (L)
1	258666	196	0.22 ± 0.033	0.26 ± 0.164	nad4L CDS	0	complex, silent if next site edited CCA (P) => TCA (S) or to TTA (L)
1	258667	197	0.9 ± 0.007	0.93 ± 0.027	nad4L CDS	0	CCA (P) => CTA (L)
1	258751	281	0.95 ± 0.012	0.97 ± 0.024	nad4L CDS	0	TCT (S) => TTT (F)
1	258964	14	0.82 ± 0.012	0.84 ± 0.113	atp4 CDS	0	TCC (S) => TTC (F)
1	259000	50	0.53 ± 0.2	0.61 ± 0.091	atp4 CDS	0	GCT (A) => GTT (V)
1	259021	71	0.96 ± 0.006	0.97 ± 0.013	atp4 CDS	0	TCA (S) => TTA (L)
1	259039	89	0.87 ± 0.017	0.9 ± 0.084	atp4 CDS	0	TCA (S) => TTA (L)
1	259068	118	0.96 ± 0.004	0.97 ± 0.021	atp4 CDS	0	CGT (R) => TGT (C)
1	259088	138	0.14 ± 0.03	0.25 ± 0.087	atp4 CDS	0	Silent ATC (I) => ATT (I)
1	259165	215	0.96 ± 0.012	0.97 ± 0.026	atp4 CDS	0	TCG (S) => TTG (L)
1	259177	227	0.94 ± 0.018	0.96 ± 0.024	atp4 CDS	0	CCC (P) => TTC (F)
1	259198	248	0.95 ± 0.007	0.97 ± 0.015	atp4 CDS	0	CCT (P) => CTT (L)
1	259200	250	0.34 ± 0.105	0.34 ± 0.081	atp4 CDS	0	Silent CCG (P) => YTG (L)
1	259201	251	0.94 ± 0.009	0.96 ± 0.017	atp4 CDS	0	CCG (P) => CTG (L)
1	259345	395	0.96 ± 0.01	0.97 ± 0.016	atp4 CDS	0	TCA (S) => TTA (L)
1	259357	407	0.98 ± 0.005	0.98 ± 0.009	atp4 CDS	0	CCA (P) => CTA (L)
1	260434	-	0.14 ± 0.072	0.22 ± 0.151	1.259600(1100)	0	island
1	260474	-	0.35 ± 0.086	0.43 ± 0.149	1.259600(1100)	0	island
1	260500	-	0.8 ± 0.069	0.85 ± 0.126	1.259600(1100)	0	island
1	260525	-	0.08 ± 0.078	0.13 ± 0.139	1.259600(1100)	0	island
1	263539	-	0.57 ± 0.06	0.72 ± 0.11	nad1 trans 3.4a	0	unknown
1	264120	537	0.25 ± 0.007	0.22 ± 0.035	nad1 Exon 3	0	complex silent regardless of editing at next site TCC (S) => TCT (S) or TTT (F)
1	264121	536	0.86 ± 0.039	0.87 ± 0.071	nad1 Exon 3	0	TCC (S) => TTC (F)
1	264157	500	0.82 ± 0.013	0.84 ± 0.055	nad1 Exon 3	0	TCG (S) => TTG (L)
1	264164	493	0.91 ± 0.021	0.93 ± 0.039	nad1 Exon 3	0	CGT (R) => TGT (C)
1	264167	490	0.94 ± 0.014	0.96 ± 0.025	nad1 Exon 3	0	CCT (P) => TCT (S)
1	264377	-	0.17 ± 0.093	0.26 ± 0.104	nad1 Intron 2.3	0	unknown
1	265713	436	0.85 ± 0.038	0.91 ± 0.057	nad1 Exon2	0	CCT (P) => TCT (S)
1	266053	-	0.3 ± 0.058	0.34 ± 0.192	nad1 trans 1.2b	50	UTR
1	266112	-	0.24 ± 0.156	0.35 ± 0.117	rps13-b	19	UTR
1	272705	-	0.13 ± 0.038	0.15 ± 0.179	1.273300(300)	595	intergenic
1	273475	-	0.09 ± 0.017	0.08 ± 0.131	1.273300(300)	0	island
2	1448	-	0.08 ± 0.077	0.2 ± 0.261	rrn26 rRNA	83	UTR
2	8705	-	0.38 ± 0.019	0.38 ± 0.204	2.11600(500)	2895	intergenic
2	9672	-	0.27 ± 0.083	0.28 ± 0.082	2.11600(500)	1928	intergenic
2	14275	-	0.21 ± 0.062	0.31 ± 0.203	2.12900(300)	1075	intergenic
2	15395	-	0.36 ± 0.097	0.09 ± 0.061	2.12900(300)	2195	intergenic
2	17012	-	0.16 ± 0.129	0.17 ± 0.117	2.20800(500)	3788	intergenic
2	20857	-	0.08 ± 0.033	0.08 ± 0.138	2.20800(500)	0	island
2	22042	-	0.58 ± 0.052	0.5 ± 0.19	2.20800(500)	742	intergenic
2	22482	-	0.36 ± 0.116	0.5 ± 0.173	2.20800(500)	1182	intergenic
2	22712	-	0.15 ± 0.044	0.08 ± 0.035	2.23700(200)	988	intergenic
2	22844	-	0.32 ± 0.139	0.33 ± 0.229	2.23700(200)	856	intergenic
2	24613	-	0.09 ± 0.102	0.22 ± 0.217	2.24800(400)	187	intergenic
2	24631	-	0.04 ± 0.047	0.1 ± 0.116	2.24800(400)	169	intergenic
2	26048	-	0.08 ± 0.061	0.28 ± 0.231	2.24800(400)	848	intergenic
2	27154	-	0.19 ± 0.009	0.32 ± 0.291	2.24800(400)	1954	intergenic
2	27475	-	0.05 ± 0.014	0.12 ± 0.138	2.24800(400)	2275	intergenic
3	14620	-	0.31 ± 0.165	0.18 ± 0.045	3.14600(1000)	0	UTR
3	18283	-	0.46 ± 0.04	0.57 ± 0.039	3.18200(900)	0	island
3	20673	-	0.8 ± 0.045	0.61 ± 0.188	3.19500(1600)	0	island
3	20896	-	0.99 ± 0.007	0.99 ± 0.006	3.19500(1600)	0	island
3	22984	-	0.13 ± 0.044	0.32 ± 0.309	3.22700(700)	0	island
3	26091	50	0.98 ± 0.002	0.99 ± 0.008	atp9 CDS	0	TCA (S) => TTA (L)
3	26253	212	0.98 ± 0.008	0.98 ± 0.014	atp9 CDS	0	TCA (S) => TTA (L)
4	3287	-	0.41 ± 0.293	0.43 ± 0.226	4.3000(500)	0	UTR
4	3297	-	0.47 ± 0.289	0.5 ± 0.257	4.3000(500)	0	UTR
4	3565	1438	0.97 ± 0.006	0.95 ± 0.033	nad4 Exon 3	0	CGC (R) => TGC (C)
4	3570	1433	0.97 ± 0.008	0.98 ± 0.012	nad4 Exon 3	0	CCG (P) => CTG (L)
4	3586	1417	0.84 ± 0.045	0.87 ± 0.069	nad4 Exon 3	0	CAC (H) => TAC (Y)
4	3598	1405	0.9 ± 0.019	0.94 ± 0.027	nad4 Exon 3	0	CGG (R) => TGG (W)
4	6168	1355	0.96 ± 0.004	0.97 ± 0.007	nad4 Exon 2	0	CCA (P) => CTA (L)
4	6513	1010	0.95 ± 0.005	0.96 ± 0.028	nad4 Exon 2	0	CCG (P) => CTG (L)
4	8400	-	0.81 ± 0.027	0.89 ± 0.045	nad4 Intron 1.2	0	unknown
4	8577	437	0.98 ± 0.004	0.99 ± 0.006	nad4 Exon 1	0	TCC (S) => TTC (F)
4	8581	433	0.98 ± 0.007	0.99 ± 0.006	nad4 Exon 1	0	CTT (L) => TTT (F)
4	8638	376	0.97 ± 0.009	0.98 ± 0.012	nad4 Exon 1	0	CGT (R) => TGT (C)
4	8646	368	0.98 ± 0.004	0.99 ± 0.005	nad4 Exon 1	0	TCT (S) => TTT (F)
4	8652	362	0.95 ± 0.017	0.97 ± 0.026	nad4 Exon 1	0	ACA (T) => ATA (I)
4	8817	197	0.95 ± 0.013	0.98 ± 0.013	nad4 Exon 1	0	TCT (S) => TTT (F)
4	8848	166	0.86 ± 0.009	0.92 ± 0.051	nad4 Exon 1	0	CGG (R) => TGG (W)
4	8856	158	0.88 ± 0.014	0.93 ± 0.042	nad4 Exon 1	0	CCT (P) => CTT (L)
4	8907	107	0.91 ± 0.034	0.94 ± 0.039	nad4 Exon 1	0	TCG (S) => TTG (L)
4	8940	74	0.84 ± 0.022	0.87 ± 0.093	nad4 Exon 1	0	ACT (T) => ATT (I)
4	9813	-	0.14 ± 0.03	0.21 ± 0.211	4.9472(c3)(148)	0	UTR
4	10419	1531	0.99 ± 0.002	0.98 ± 0.015	ccmFn CDS	0	CCC (P) => TCC (S)
4	10533	1417	0.97 ± 0.005	0.97 ± 0.023	ccmFn CDS	0	CGT (R) => TGT (C)
4	10540	1410	0.2 ± 0.078	0.16 ± 0.02	ccmFn CDS	0	Silent GCC (A) => GCT (A)
4	10551	1399	0.96 ± 0.001	0.96 ± 0.02	ccmFn CDS	0	CGG (R) => TGG (W)
4	10584	1366	0.95 ± 0.002	0.93 ± 0.034	ccmFn CDS	0	CGG (R) => TGG (W)
4	10602	1348	0.93 ± 0.01	0.94 ± 0.034	ccmFn CDS	0	CGG (R) => TGG (W)
4	10617	1333	0.87 ± 0.035	0.9 ± 0.036	ccmFn CDS	0	CAT (H) => TAT (Y)
4	10634	1316	0.82 ± 0.025	0.82 ± 0.02	ccmFn CDS	0	CCA (P) => CTA (L)
4	10662	1288	0.97 ± 0.003	0.96 ± 0.023	ccmFn CDS	0	CGG (R) => TGG (W)
4	11141	809	0.94 ± 0.005	0.93 ± 0.049	ccmFn CDS	0	TCA (S) => TTA (L)
4	11156	794	0.84 ± 0.022	0.8 ± 0.123	ccmFn CDS	0	CCA (P) => CTA (L)
4	11168	782	0.85 ± 0.025	0.84 ± 0.126	ccmFn CDS	0	TCA (S) => TTA (L)
4	11190	760	0.88 ± 0.017	0.84 ± 0.112	ccmFn CDS	0	CGT (R) => TGT (C)
4	11228	722	0.81 ± 0.031	0.79 ± 0.138	ccmFn CDS	0	TCA (S) => TTA (L)
4	11237	713	0.89 ± 0.014	0.9 ± 0.068	ccmFn CDS	0	complex CCT (P) => TTT (F) or to CTT (L)
4	11385	565	0.19 ± 0.02	0.21 ± 0.114	ccmFn CDS	0	CTT (L) => TTT (F)
4	11687	263	0.97 ± 0.011	0.97 ± 0.018	ccmFn CDS	0	CCA (P) => CTA (L)
4	11694	256	0.93 ± 0.012	0.93 ± 0.038	ccmFn CDS	0	CGG (R) => TGG (W)
4	11851	99	0.21 ± 0.034	0.25 ± 0.156	ccmFn CDS	0	complex silent regardless of editing at next site CCC (P) => CCT (P) or CTT (L)
4	11852	98	0.92 ± 0.023	0.93 ± 0.044	ccmFn CDS	0	CCC (P) => CTC (L)
4	11897	53	0.39 ± 0.086	0.53 ± 0.132	ccmFn CDS	0	GCA (A) => GTA (V)
4	11912	38	0.89 ± 0.027	0.84 ± 0.073	ccmFn CDS	0	CCG (P) => CTG (L)
4	11921	29	0.28 ± 0.073	0.26 ± 0.191	ccmFn CDS	0	TCG (S) => TTG (L)
5	1406	-	0.34 ± 0.093	0.4 ± 0.175	5.1100(600)	0	UTR
5	1738	34	0.83 ± 0.05	0.86 ± 0.119	cox2 CDS	0	CGG (R) => TGG (W)
5	1880	176	0.98 ± 0.006	0.98 ± 0.007	cox2 CDS	0	TCA (S) => TTA (L)
5	1972	268	0.95 ± 0.007	0.97 ± 0.015	cox2 CDS	0	CGG (R) => TGG (W)
5	2461	757	0.96 ± 0.014	0.98 ± 0.012	cox2 CDS	0	CGG (R) => TGG (W)
			SD - standard deviation.			F - female	H - hermaphrodite
		Distance - Distance in bp from the nearest feature.					Distance = 0 - within the feature
		CDS - protein coding sequence				trans 1.2a - 5' portion of a trans-spliced intron
						trans 1.2b - 3' portion of a trans-spliced intron

## Sheet: DataSet 1E Editing and Splicing
CHR	Position	Spliced Feature	Distance	Editing pre-splice ± SD	F:H Edits pre-splice	Editing post-splice ± SD	F:H Edits post-splice	Note
1	207140	nad5 exon 1	-541	0.83 ± 0.05	1	1.00 ± 0.00	1	in atp6 portion of atp6-nad5 co-transcript
1	207097	nad5 exon 1	-498	0.79 ± 0.08	1.1	1.00 ± 0.01	1	in atp6 portion of atp6-nad5 co-transcript
1	207086	nad5 exon 1	-487	0.87 ± 0.08	1	1.00 ± 0.01	1	in atp6 portion of atp6-nad5 co-transcript
4	8940	nad4 exon 1	-388	0.73 ± 0.11	1.1	0.99 ± 0.01	1
4	8907	nad4 exon 1	-355	0.88 ± 0.03	1	0.99 ± 0.01	1
4	8856	nad4 exon 1	-304	0.81 ± 0.11	1.2	0.99 ± 0.01	1
4	8848	nad4 exon 1	-296	0.80 ± 0.13	1.3	1.00 ± 0.00	1
4	8817	nad4 exon 1	-265	0.94 ± 0.04	1	1.00 ± 0.00	1
1	177072	nad2 exon 4	-252	0.66 ± 0.12	1.2	0.99 ± 0.00	1
1	177102	nad2 exon 4	-222	0.46 ± 0.18	1.7	0.98 ± 0.02	1
1	135024	nad1 exon 1	-220	0.92 ± 0.05	1.1	0.98 ± 0.03	1
1	247738	nad2 exon 2	-190	0.92 ± 0.03	1	1.00 ± 0.00	1
1	247743	nad2 exon 2	-185	0.91 ± 0.03	1	0.99 ± 0.00	1
1	247749	nad2 exon 2	-179	0.85 ± 0.05	1	0.96 ± 0.02	1
1	177171	nad2 exon 4	-153	0.70 ± 0.14	1.3	1.00 ± 0.00	1
1	247776	nad2 exon2	-152	0.92 ± 0.04	1	0.99 ± 0.01	1
1	16262	nad7 exon 3	-147	0.75 ± 0.03	1.1	1.00 ± 0.00	1
1	204652	nad5 exon 2	-137	0.65 ± 0.11	1.1	1.00 ± 0.00	1
1	246354	nad2 exon 1	-128	0.69 ± 0.09	1.1	0.97 ± 0.02	1
1	135122	nad1 exon 1	-122	0.94 ± 0.03	1	1.00 ± 0.01	1
1	247810	nad2 exon 2	-118	0.96 ± 0.01	1	1.00 ± 0.00	1
1	18647	nad7 exon 1	-106	0.72 ± 0.11	0.9	1.00 ± 0.00	1
1	16217	nad7 exon 3	-102	0.75 ± 0.11	1.2	1.00 ± 0.00	1
4	8652	nad4 exon 1	-100	0.79 ± 0.10	1.1	0.99 ± 0.00	1
4	8646	nad4 exon 1	-94	0.92 ± 0.04	1.1	1.00 ± 0.00	1
4	8638	nad4 exon 1	-86	0.83 ± 0.07	1.1	1.00 ± 0.00	1
1	135164	nad1 exon 1	-80	0.75 ± 0.09	1.1	0.95 ± 0.02	1
1	135165	nad1 exon 1	-79	0.87 ± 0.05	1	0.99 ± 0.01	1
1	206675	nad5 exon 1	-76	0.66 ± 0.06	1	0.97 ± 0.02	1
1	18608	nad7 exon 1	-67	0.83 ± 0.07	1	1.00 ± 0.00	1
1	247879	nad2 exon 2	-49	0.97 ± 0.01	1	1.00 ± 0.00	1
4	6168	nad4 exon 2	-45	0.87 ± 0.04	1	1.00 ± 0.00	1
1	177290	nad2 exon 4	-34	0.65 ± 0.07	1.1	1.00 ± 0.00	1
1	177291	nad2 exon 4	-33	0.62 ± 0.09	1.2	1.00 ± 0.00	1
1	265713	nad1 exon 2	-33	0.54 ± 0.11	1.2	0.99 ± 0.01	1
1	174992	nad2 exon 3	-30	0.84 ± 0.08	1	1.00 ± 0.00	1
4	8581	nad4 exon 1	-29	0.88 ± 0.04	1	1.00 ± 0.00	1
4	8577	nad4 exon 1	-25	0.90 ± 0.03	1	1.00 ± 0.00	1
1	16116	nad7 exon3	-1	0.01 ± 0.01	1	0.99 ± 0.01	1
1	13074	nad7 exon 5	3	0.00 ± 0.00	0.7	0.97 ± 0.02	1
4	3598	nad4 exon 3	6	0.93 ± 0.03	1	1.00 ± 0.00	1
1	247935	nad2 exon 2	8	0.91 ± 0.04	0.9	0.96 ± 0.05	1	intron
1	205720	nad5 exon 2	12	0.96 ± 0.01	1	1.00 ± 0.00	1
1	102783	nad1 exon 4	14	0.13 ± 0.05	0.9	1.00 ± 0.00	1
4	3586	nad4 exon 3	18	0.79 ± 0.07	1.1	0.99 ± 0.02	1
1	13056	nad7 exon 5	21	0.85 ± 0.07	1	1.00 ± 0.00	1
1	184589	nad1 exon 5	21	0.96 ± 0.02	1	1.00 ± 0.00	1
1	264167	nad1 exon 3	22	0.91 ± 0.04	1	0.99 ± 0.00	1
1	184592	nad1 exon 5	24	0.95 ± 0.02	1	1.00 ± 0.00	1
1	264164	nad1 exon 3	25	0.87 ± 0.06	1.1	0.99 ± 0.00	1
1	16551	nad7 exon 3	32	0.86 ± 0.07	1.1	1.00 ± 0.00	1
1	264157	nad1 exon 3	32	0.70 ± 0.06	1.1	0.99 ± 0.01	1
1	133999	nad5 exon 5	32	0.82 ± 0.05	1	1.00 ± 0.00	1
4	3570	nad4 exon 3	34	0.88 ± 0.05	1.1	1.00 ± 0.00	1
1	184604	nad1 exon 5	36	0.94 ± 0.02	1	1.00 ± 0.00	1
1	16544	nad7 exon 3	39	0.79 ± 0.10	1.1	1.00 ± 0.00	1
4	3565	nad4 exon 3	39	0.81 ± 0.09	1	1.00 ± 0.01	1
1	184628	nad1 exon 5	60	0.81 ± 0.07	1	0.90 ± 0.01	1
1	264121	nad1 exon 3	68	0.58 ± 0.12	1	0.95 ± 0.02	1
1	264120	nad1 exon 3	69	0.06 ± 0.02	1.1	0.28 ± 0.04	0.9
1	176832	nad2 exon 4	82	0.78 ± 0.11	1.1	1.00 ± 0.00	1
1	132623	nad5 exon 4	82	0.93 ± 0.03	1	1.00 ± 0.00	1
1	14922	nad7 exon 4	90	0.75 ± 0.15	1.3	1.00 ± 0.00	1
1	134062	nad5 exon 5	95	0.77 ± 0.10	0.9	0.99 ± 0.01	1
1	16479	nad7 exon 3	104	0.87 ± 0.06	1.1	1.00 ± 0.00	1
1	132653	nad5 exon 4	112	0.93 ± 0.04	1	0.99 ± 0.00	1
1	178724	nad2 exon 5	121	0.56 ± 0.14	1.4	0.98 ± 0.02	1
1	178727	nad2 exon 5	124	0.74 ± 0.08	1.2	0.99 ± 0.01	1
1	205604	nad5 exon 2	128	0.96 ± 0.02	1	1.00 ± 0.00	1
1	178732	nad2 exon 5	129	0.61 ± 0.13	1.2	0.99 ± 0.01	1
1	178733	nad2 exon 5	130	0.52 ± 0.12	1.4	0.99 ± 0.01	1
1	16451	nad7 exon 3	132	0.83 ± 0.10	1.2	1.00 ± 0.00	1
1	12943	nad7 exon 5	134	0.51 ± 0.15	1.2	0.89 ± 0.01	1
1	132683	nad5 exon 4	142	0.90 ± 0.05	1.1	0.98 ± 0.01	1
1	205588	nad5 exon 2	144	0.92 ± 0.03	1	1.00 ± 0.00	1
1	12912	nad7 exon 5	165	0.47 ± 0.15	1.4	0.99 ± 0.01	1
1	205564	nad5 exon 2	168	0.98 ± 0.01	1	1.00 ± 0.00	1
1	135072	nad1 exon 1	172	0.94 ± 0.03	1	1.00 ± 0.00	1
1	184747	nad1 exon 5	179	0.94 ± 0.02	1	0.97 ± 0.02	1
1	12897	nad7 exon 5	180	0.80 ± 0.13	1.1	1.00 ± 0.00	1
1	12876	nad7 exon5	201	0.79 ± 0.07	1.1	0.99 ± 0.00	1
1	184777	nad1 exon 5	209	0.89 ± 0.07	1	0.98 ± 0.01	1
1	176972	nad2 exon 4	222	0.73 ± 0.11	1.1	0.99 ± 0.00	1
1	12834	nad7 exon 5	243	0.93 ± 0.04	1	0.94 ± 0.01	1
1	177002	nad2 exon 4	252	0.77 ± 0.17	1.4	1.00 ± 0.00	1
1	177006	nad2 exon 4	256	0.58 ± 0.21	1.7	0.99 ± 0.01	1
1	178880	nad2 exon 5	277	0.20 ± 0.11	1.4	0.85 ± 0.16	1	3’utr?
1	126298	ccmFc exon 2	295	0.05 ± 0.08	2.3	0.15 ± 0.12	1.8
4	3297	nad4 exon 3	307	0.36 ± 0.17	0.9	0.70 ± 0.31	1	3’utr?
4	3287	nad4 exon 3	317	0.31 ± 0.15	0.8	0.68 ± 0.25	1	3’utr?
1	205354	nad5 exon 2	378	0.72 ± 0.15	1	0.95 ± 0.03	1
1	205333	nad5 exon 2	399	0.88 ± 0.08	1	0.98 ± 0.01	1
Low coverage (<100 reads for one category)
1	247114	nad2 exon 2	-422	0.43 ± 0.26		0.29 ± 0.08a		intron
4	6513	nad4 exon2	-390	0.89 ± 0.09		1.00 ± 0.01
1	134859	nad1 exon 1	-385	0.50 ± 0.20		0.65 ± 0.01
1	127927	ccmFc exon 1	-377	0.84 ± 0.15		1.00 ± 0.00
1	127912	ccmFc exon 1	-362	0.56 ± 0.25		0.99 ± 0.02
1	266112	nad1 exon 2	-350	0.18 ± 0.28		0.50 ± 0.45
1	266053	nad1 exon 2	-291	0.40 ± 0.36		0.28 ± 0.18
1	264377	nad1 exon 3	-189	0.24 ± 0.11		0.26 ± 0.15		intron
1	15126	nad7 exon 4	-115	0.79 ± 0.11		0.85 ± 0.08a		intron
1	174746	nad2 exon 3	-115	0.68 ± 0.05		0.86 ± 0.14		intron
1	247475	nad2 exon 2	-61	0.67 ± 0.52		0.74 ± 0.10		intron
1	205741	nad5 exon 2	-10	0.72 ± 0.11		0.67 ± 0.18a		intron
1	16591	nad7 exon 3	-9	0.87 ± 0.07		1.00 ± 0.00		intron
1	102762	nad1 exon 4	-8	0.88 ± 0.06		0.95 ± 0.12a		intron
1	177450	nad2 exon 4	127	0.41 ± 0.15		0.53 ± 0.12a		intron
4	8400	nad4 exon 1	153	0.84 ± 0.06		0.86 ± 0.05a		intron
1	12921	nad7 exon 5	156	0.55 ± 0.16		0.99 ± 0.01
1	204246	nad5 exon2	270	0.71 ± 0.12		0.75 ± 0.05a		intron
1	205414	nad5 exon 2	318	0.75 ± 0.09		1.00 ± 0.00
1	205409	nad5 exon 2	323	0.75 ± 0.08		0.98 ± 0.04
1	126221	ccmFc exon 2	372	0.96 ± 0.10		1.00 ± 0.00
1	126200	ccmFc exon 2	393	0.93 ± 0.03a		1.00 ± 0.00
1	263539	nad1 exon 3	458	0.51 ± 0.29		0.66 ± 0.11a		intron
1	103457	nad1 exon 4	629	0.91 ± 0.09		0.97 ± 0.01a		intron
a) Intron sites with insufficient spliced (or unspliced) reads for estimating editing extent. General read populations, minus unspliced (or spliced) reads, were used.

## Sheet: DataSet 1F Primers
Gene symbol	Locus description	Primer sequence Forward / Reverse	Amplicon lengths (bp)	Optimized Primer Concentracion (pM)	qPCR efficiency
FSNR	Female Specific Non-coding RNA	GGGAAGGACTATTTGACCCCA / GTCCCTTATCAATTGGTCGCC	100	0.5	0.99
matR	Maturase R	AGGCGATCAGAATGGTACCC / CGGTCGATGGTGTGAAAACA	172	0.5	0.99
nad9	NADH dehydrogenase subunit 9	ATTCGCGTACAAACCAGTGC / ATCCCAAACTTCTCGCTCCC	96	0.5	0.96
nad9 utr	NADH dehydrogenase subunit 9 5´untranslated region	CGTGTCGAGTATATGATCTGCC / CCTTTCATAAGCCGGGTTCG	85	0.5	0.96
Ss6	highly covered region of unknown function.	CGATCACATCTGGTAGGGCT / AAATTGAACCTTGACCCGGG	161	0.5	0.95
mt 18S rRNA	mitochondrial 18S rRNA	GCTGTCAGACTGAGTCTTTG /	152	0.4	0.96
		GTCTTCAAATAGGGCGAGAA
nt 18S rRNA	nuclear 18S rRNA	CCTCCAATGGATCCTCGTTA /	154	0.3	0.99
		AAACGGCTACCACATCCAAG
